# Supplementary material for: Anti-Inflammatory Effects of Metabolites from Antarctic Fungal Strain Pleosporales sp. SF-7343 in HaCaT Human Keratinocytes
Source: Int J Mol Sci. 2021 Sep 7;22(18):9674. doi: 10.3390/ijms22189674 (PMC8468741; doi:10.3390/ijms22189674)
Supplement: Supplementary file 1 [file ijms-22-09674-s001.zip]

Archive with 1 entries (1 files):
- ijms-1354389-supplementary.pdf
